# Supplementary material for: Blood-Based Biomarker Analysis for Predicting Efficacy of Chemoradiotherapy and Durvalumab in Patients with Unresectable Stage III Non-Small Cell Lung Cancer
Source: Cancers (Basel). 2023 Feb 10;15(4):1151. doi: 10.3390/cancers15041151 (PMC9953836; doi:10.3390/cancers15041151)
Supplement: Supplementary file 1 [file cancers-15-01151-s001.zip]

Archive with 1 entries (1 files):
- cancers-2193036-supplementary.pdf
